# Supplementary material for: Postharvest Quality of Citrus medica L. (cv Liscia-Diamante) Fruit Stored at Different Temperatures: Volatile Profile and Antimicrobial Activity of Essential Oils
Source: Foods. 2024 May 21;13(11):1596. doi: 10.3390/foods13111596 (PMC11171597; doi:10.3390/foods13111596)
Supplement: Supplementary file 1 [file foods-13-01596-s001.zip]

Archive with 1 entries (1 files):
- foods-3001117-SI.pdf
